# Supplementary material for: Modeling and compensation of hysteresis in piezoelectric actuators
Source: Heliyon. 2020 May 30;6(5):e03999. doi: 10.1016/j.heliyon.2020.e03999 (PMC7264066; doi:10.1016/j.heliyon.2020.e03999)
Supplement: Supplementary file 1 — Code.rar [file mmc1.zip]

Archive with 1 entries (1 files):
- Code.rar
